# Supplementary material for: Investigating the Influence of Varied Light-Emitting Diode (LED) Wavelengths on Phototactic Behavior and Opsin Genes in Vespinae
Source: Animals (Basel). 2024 May 23;14(11):1543. doi: 10.3390/ani14111543 (PMC11171232; doi:10.3390/ani14111543)
Supplement: Supplementary file 1 [file animals-14-01543-s001.zip]

Archive with 1 entries (1 files):
- animals-2983779-supplementary.pdf
